# Supplementary material for: Adequacy of the examination-based licensing system and a training-based licensing system for midwifery license according to changes in childbirth medical infrastructure in Korea: a survey-based descriptive study
Source: J Educ Eval Health Prof. 2023 May 22;20:15. doi: 10.3352/jeehp.2023.20.15 (PMC10325871; doi:10.3352/jeehp.2023.20.15)
Supplement: Supplementary file 1 [file jeehp-20-15-dataset1.xlsx]

## Sheet: codebook 시험
	분류	codename	설명	문항번호	문항	선택지
		No	대상자 수
	일반적 특성	HP	휴대전화번호
		year	일반적특성	Ⅰ-1	1. 귀하는 몇 년생이십니까?	년
		sex	성별	Ⅰ-2	2. 귀하의 성별은?	1)여 2)남
		edu	교육수준	Ⅰ-3	3. 귀하의 학력은?	1)전문학사 2)학사 3)석사 4)박사
		marital	결혼상태	Ⅰ-4	4. 귀하의 결혼 상태는?	1)기혼 2)미혼 3)기타
		job	현재 직업	Ⅰ-5	5. 귀하의 현재 직업은?	1) 조산사 2) 간호사 3) 간호대학교수 및 강사 4) 공무원 5) 산부인과의사 6) 소아청소년과의사 7) 기타
		job-1	기타 직업	Ⅰ-5-1	기타 서술
		workP	근무지	Ⅰ-6	6. 귀하의 근무지는?	1) 병원 2) 조산원 3) 보건소 4) 대학교 5) 산후조리원 6) 기타
		workP-1	기타 근무지	Ⅰ-6-1	기타 서술
		Midcerti	면허유무	Ⅰ-7	7. 귀하는 조산사 면허가 있습니까?	1)예 2) 아니오
		wperiod(y)	근무기간(년)	Ⅰ-8	8. (조산사만)귀하의 산과 및 소아과 관련 부서 총 근무기간은?	년
		wperiod(m)	근무기간(월)	Ⅰ-8-1		개월
	면허취득방법	test1		Ⅱ-1		1)시험에 동의함 2)시험에 동의 안함
		test1-1		Ⅱ-1-1
		test2		Ⅱ-2		1)동의함 2)동의 안함
		test3		Ⅱ-3		1)동의함 2)동의 안함
		test4		Ⅱ-4		1)차이가 없을 것이다 2)낮아질 것이다 3)높아질 것이다
		test5		Ⅱ-5		1)촉진해야 함 2)촉진할 필요 없음
		test6		Ⅱ-6		1)동의함 2)동의 안함
		test7		Ⅱ-7		1)동의함 2)동의 안함
		test7-1		Ⅱ-7-1		1)예 2)아니오
		test8-1		Ⅱ-8-1		1)1년과정(신설) 2)1년과정(현행) 3)2.5년과정(신설) 중 1순위
		test8-2		Ⅱ-8-2		1)1년과정(신설) 2)1년과정(현행) 3)2.5년과정(신설) 중 2순위
		test8-3		Ⅱ-8-3		1)1년과정(신설) 2)1년과정(현행) 3)2.5년과정(신설) 중 3순위
		test9-1		Ⅱ-9-1		1) 조산사인 간호대학교수 2)간호대학교수 3)병원의사 4)임상조산사 5)개업조산사 중 1순위
		test9-2		Ⅱ-9-2		1) 조산사인 간호대학교수 2)간호대학교수 3)병원의사 4)임상조산사 5)개업조산사 중 2순위
		test9-3		Ⅱ-9-3		1) 조산사인 간호대학교수 2)간호대학교수 3)병원의사 4)임상조산사 5)개업조산사 중 3순위
		test9-4		Ⅱ-9-4		1) 조산사인 간호대학교수 2)간호대학교수 3)병원의사 4)임상조산사 5)개업조산사 중 4순위
		test9-5		Ⅱ-9-5		1) 조산사인 간호대학교수 2)간호대학교수 3)병원의사 4)임상조산사 5)개업조산사 중 5순위
		test10-1		Ⅱ-10-1		1) 조산사인 간호대학교수 2)간호대학교수 3)병원의사 4)임상조산사 5)개업조산사 중 1순위
		test10-2		Ⅱ-10-2		1) 조산사인 간호대학교수 2)간호대학교수 3)병원의사 4)임상조산사 5)개업조산사 중 2순위
		test10-3		Ⅱ-10-3		1) 조산사인 간호대학교수 2)간호대학교수 3)병원의사 4)임상조산사 5)개업조산사 중 3순위
		test10-4		Ⅱ-10-4		1) 조산사인 간호대학교수 2)간호대학교수 3)병원의사 4)임상조산사 5)개업조산사 중 4순위
		test10-5		Ⅱ-10-5		1) 조산사인 간호대학교수 2)간호대학교수 3)병원의사 4)임상조산사 5)개업조산사 중 5순위
		test11		Ⅱ-11		1)동의함 2)동의 안함
		test12-1		Ⅱ-12-1		1)대면강의 2)비대면강의 3)동영상강의 중 1순위
		test12-2		Ⅱ-12-2		1)대면강의 2)비대면강의 3)동영상강의 중 2순위
		test12-3		Ⅱ-12-3		1)대면강의 2)비대면강의 3)동영상강의 중 3순위
		test13		Ⅱ-13		1)예 2)아니오
	조산사 실무제도 개선	prac1		Ⅲ-1		1)찬성한다 2)반대한다 3)모르겠다
		prac2		Ⅲ-2		1)동의함 2)동의 안함
		prac3		Ⅲ-3		1)동의함 2)동의 안함
		prac4		Ⅲ-4		1)필요함 2)필요하지 않음
		prac5		Ⅲ-5		1)동의함 2)동의 안함
		prac6		Ⅲ-6		1)동의함 2)동의 안함
		prac7		Ⅲ-7		1)동의함 2)동의 안함
		prac8		Ⅲ-8		1)동의함 2)동의 안함
		prac9		Ⅲ-9		1)동의함 2)동의 안함
	조산사교육과정	edu1		Ⅳ-1		1)예 2)아니오
		edu2		Ⅳ-2		1)학기중 2)여름방학 및 겨울방학 3)아무 기간이나 괜찮음
		edu3		Ⅳ-3		1)예 2)아니오
		edu3-1		Ⅳ-3-1
		edu4		Ⅳ-4		1)예 2)아니오
		edu4-1		Ⅳ-4-1
		edu5		Ⅳ-5		1)예 2)아니오
		edu5-1		Ⅳ-5-1
		edu6		Ⅳ-6		1)예 2)아니오
		edu6-1		Ⅳ-6-1
		edu7		Ⅳ-7		1)예 2)아니오
		edu7-1		Ⅳ-7-1
		edu8		Ⅳ-8		1)예 2)아니오
		edu8-1		Ⅳ-8-1
		edu9		Ⅳ-9		1)예 2)아니오
		edu9-1		Ⅳ-9-1
		edu10		Ⅳ-10		1)예 2)아니오
		edu10-1		Ⅳ-10-1
		edu11		Ⅳ-11		1)예 2)아니오
		edu11-1		Ⅳ-11-1
		edu12		Ⅳ-12		1)예 2)아니오
		edu12-1		Ⅳ-12-1
		edu13		Ⅳ-13		1)예 2)아니오
		edu13-1		Ⅳ-13-1
		edu14		Ⅳ-14		1)예 2)아니오
		edu14-1		Ⅳ-14-1
		edu15		Ⅳ-15		1)예 2)아니오
		edu15-1		Ⅳ-15-1
		edu16		Ⅳ-16		1)예 2)아니오
		edu16-1		Ⅳ-16-1
		edu17		Ⅳ-17		1)예 2)아니오
		edu17-1		Ⅳ-17-1
		edu18		Ⅳ-18		1)예 2)아니오
		edu18-1		Ⅳ-18-1
		edu19		Ⅳ-19		1)예 2)아니오
		edu19-1		Ⅳ-19-1
		edu20		Ⅳ-20		1)예 2)아니오
		edu20-1		Ⅳ-20-1
		edu21		Ⅳ-21		1)예 2)아니오
		edu21-1		Ⅳ-21-1
		edu22		Ⅳ-22		1)예 2)아니오
		edu22-1		Ⅳ-22-1
		edu23		Ⅳ-23		1)예 2)아니오
		edu23-1		Ⅳ-23-1
		edu24		Ⅳ-24		1)예 2)아니오
		edu24-1		Ⅳ-24-1
		edu25		Ⅳ-25		1)예 2)아니오
		edu25-1		Ⅳ-25-1
		edu26		Ⅳ-26		1)예 2)아니오
		edu26-1		Ⅳ-26-1
		edu27		Ⅳ-27		1)예 2)아니오
		edu27-1		Ⅳ-27-1
		edu28		Ⅳ-28		1)예 2)아니오
		edu28-1		Ⅳ-28-1
		edu29		Ⅳ-29		1)예 2)아니오
		edu29-1		Ⅳ-29-1
		edu30		Ⅳ-30		1)예 2)아니오
		edu30-1		Ⅳ-30-1
		edu31		Ⅳ-31		1)예 2)아니오
		edu31-1		Ⅳ-31-1
		edu32		Ⅳ-32		1)예 2)아니오
		edu32-1		Ⅳ-32-1
		edu33		Ⅳ-33		1)예 2)아니오
		edu33-1		Ⅳ-33-1
		edu34		Ⅳ-34		1)예 2)아니오
		edu34-1		Ⅳ-34-1
		edu35		Ⅳ-35		1)동의함 2)동의 안함
		edu35-1		Ⅳ-35-1
		edu36		Ⅳ-36		1)동의함 2)동의 안함
		edu36-1		Ⅳ-36-1
		edu37		Ⅳ-37		1)동의함 2)동의 안함
		edu37-1		Ⅳ-37-1
		edu38		Ⅳ-38		1)동의함 2)동의 안함
		edu38-1		Ⅳ-38-1
		edu39		Ⅳ-39		1)동의함 2)동의 안함
		edu39-1		Ⅳ-39-1
		edu40		Ⅳ-40		1)동의함 2)동의 안함
		edu40-1		Ⅳ-40-1
		edu41		Ⅳ-41		1)동의함 2)동의 안함
		edu41-1		Ⅳ-41-1
		edu42		Ⅳ-42		1)동의함 2)동의 안함
		edu42-1		Ⅳ-42-1
		edu43		Ⅳ-43		1)동의함 2)동의 안함
		edu43-1		Ⅳ-43-1
	조산사 국가시험 문항 출제기준	question		Ⅴ-q		1)동의함 2)동의 안함
		question-1		Ⅴ-q-1
		ques1-1		Ⅴ-1-1		1)매우적절한다 2)적절한다 3)적절하지않다 4)전혀적절하지않다
		ques1-2		Ⅴ-1-2		1)매우적절한다 2)적절한다 3)적절하지않다 4)전혀적절하지않다
		ques1-3		Ⅴ-1-3		1)매우적절한다 2)적절한다 3)적절하지않다 4)전혀적절하지않다
		ques1-4		Ⅴ-1-4		1)매우적절한다 2)적절한다 3)적절하지않다 4)전혀적절하지않다
		ques1-5		Ⅴ-1-5		1)매우적절한다 2)적절한다 3)적절하지않다 4)전혀적절하지않다
		ques1-6		Ⅴ-1-6		1)매우적절한다 2)적절한다 3)적절하지않다 4)전혀적절하지않다
		ques1-7		Ⅴ-1-7		1)매우적절한다 2)적절한다 3)적절하지않다 4)전혀적절하지않다
		ques1-8		Ⅴ-1-8		1)매우적절한다 2)적절한다 3)적절하지않다 4)전혀적절하지않다
		ques1-9		Ⅴ-1-9		1)매우적절한다 2)적절한다 3)적절하지않다 4)전혀적절하지않다
		ques1-10		Ⅴ-1-10		1)매우적절한다 2)적절한다 3)적절하지않다 4)전혀적절하지않다
		ques1-11		Ⅴ-1-11		1)매우적절한다 2)적절한다 3)적절하지않다 4)전혀적절하지않다
		ques1-12		Ⅴ-1-12		1)매우적절한다 2)적절한다 3)적절하지않다 4)전혀적절하지않다
		ques2-1		Ⅴ-2-1		1)매우적절한다 2)적절한다 3)적절하지않다 4)전혀적절하지않다
		ques2-2		Ⅴ-2-2		1)매우적절한다 2)적절한다 3)적절하지않다 4)전혀적절하지않다
		ques2-3		Ⅴ-2-3		1)매우적절한다 2)적절한다 3)적절하지않다 4)전혀적절하지않다
		ques2-4		Ⅴ-2-4		1)매우적절한다 2)적절한다 3)적절하지않다 4)전혀적절하지않다
		ques2-5		Ⅴ-2-5		1)매우적절한다 2)적절한다 3)적절하지않다 4)전혀적절하지않다
		ques2-6		Ⅴ-2-6		1)매우적절한다 2)적절한다 3)적절하지않다 4)전혀적절하지않다
		ques2-7		Ⅴ-2-7		1)매우적절한다 2)적절한다 3)적절하지않다 4)전혀적절하지않다
		ques2-8		Ⅴ-2-8		1)매우적절한다 2)적절한다 3)적절하지않다 4)전혀적절하지않다
		ques2-9		Ⅴ-2-9		1)매우적절한다 2)적절한다 3)적절하지않다 4)전혀적절하지않다
		ques2-10		Ⅴ-2-10		1)매우적절한다 2)적절한다 3)적절하지않다 4)전혀적절하지않다
		ques2-11		Ⅴ-2-11		1)매우적절한다 2)적절한다 3)적절하지않다 4)전혀적절하지않다
		ques2-12		Ⅴ-2-12		1)매우적절한다 2)적절한다 3)적절하지않다 4)전혀적절하지않다
		ques2-13		Ⅴ-2-13		1)매우적절한다 2)적절한다 3)적절하지않다 4)전혀적절하지않다
		ques2-14		Ⅴ-2-14		1)매우적절한다 2)적절한다 3)적절하지않다 4)전혀적절하지않다
		ques2-15		Ⅴ-2-15		1)매우적절한다 2)적절한다 3)적절하지않다 4)전혀적절하지않다
		ques2-16		Ⅴ-2-16		1)매우적절한다 2)적절한다 3)적절하지않다 4)전혀적절하지않다
		ques2-17		Ⅴ-2-17		1)매우적절한다 2)적절한다 3)적절하지않다 4)전혀적절하지않다
		ques3-1		Ⅴ-3-1		1)매우적절한다 2)적절한다 3)적절하지않다 4)전혀적절하지않다
		ques3-2		Ⅴ-3-2		1)매우적절한다 2)적절한다 3)적절하지않다 4)전혀적절하지않다
		ques3-3		Ⅴ-3-3		1)매우적절한다 2)적절한다 3)적절하지않다 4)전혀적절하지않다
		ques3-4		Ⅴ-3-4		1)매우적절한다 2)적절한다 3)적절하지않다 4)전혀적절하지않다
		ques3-5		Ⅴ-3-5		1)매우적절한다 2)적절한다 3)적절하지않다 4)전혀적절하지않다
		ques3-6		Ⅴ-3-6		1)매우적절한다 2)적절한다 3)적절하지않다 4)전혀적절하지않다
		ques3-7		Ⅴ-3-7		1)매우적절한다 2)적절한다 3)적절하지않다 4)전혀적절하지않다
		ques4-1		Ⅴ-4-1		1)매우적절한다 2)적절한다 3)적절하지않다 4)전혀적절하지않다
		ques4-2		Ⅴ-4-2		1)매우적절한다 2)적절한다 3)적절하지않다 4)전혀적절하지않다
		ques4-3		Ⅴ-4-3		1)매우적절한다 2)적절한다 3)적절하지않다 4)전혀적절하지않다
		ques4-4		Ⅴ-4-4		1)매우적절한다 2)적절한다 3)적절하지않다 4)전혀적절하지않다
		ques4-5		Ⅴ-4-5		1)매우적절한다 2)적절한다 3)적절하지않다 4)전혀적절하지않다
		ques4-6		Ⅴ-4-6		1)매우적절한다 2)적절한다 3)적절하지않다 4)전혀적절하지않다
		ques5-1		Ⅴ-5-1		1)매우적절한다 2)적절한다 3)적절하지않다 4)전혀적절하지않다
		ques5-2		Ⅴ-5-2		1)매우적절한다 2)적절한다 3)적절하지않다 4)전혀적절하지않다
		ques5-3		Ⅴ-5-3		1)매우적절한다 2)적절한다 3)적절하지않다 4)전혀적절하지않다
		ques5-4		Ⅴ-5-4		1)매우적절한다 2)적절한다 3)적절하지않다 4)전혀적절하지않다
		ques5-5		Ⅴ-5-5		1)매우적절한다 2)적절한다 3)적절하지않다 4)전혀적절하지않다
		ques5-6		Ⅴ-5-6		1)매우적절한다 2)적절한다 3)적절하지않다 4)전혀적절하지않다
		ques5-7		Ⅴ-5-7		1)매우적절한다 2)적절한다 3)적절하지않다 4)전혀적절하지않다
		ques5-8		Ⅴ-5-8		1)매우적절한다 2)적절한다 3)적절하지않다 4)전혀적절하지않다
		ques5-9		Ⅴ-5-9		1)매우적절한다 2)적절한다 3)적절하지않다 4)전혀적절하지않다
		ques5-10		Ⅴ-5-10		1)매우적절한다 2)적절한다 3)적절하지않다 4)전혀적절하지않다
		ques5-11		Ⅴ-5-11		1)매우적절한다 2)적절한다 3)적절하지않다 4)전혀적절하지않다
		ques6-1		Ⅴ-6-1		1)매우적절한다 2)적절한다 3)적절하지않다 4)전혀적절하지않다
		ques6-2		Ⅴ-6-2		1)매우적절한다 2)적절한다 3)적절하지않다 4)전혀적절하지않다
		ques6-3		Ⅴ-6-3		1)매우적절한다 2)적절한다 3)적절하지않다 4)전혀적절하지않다
		ques7-1		Ⅴ-7-1		1)매우적절한다 2)적절한다 3)적절하지않다 4)전혀적절하지않다
		ques7-2		Ⅴ-7-2		1)매우적절한다 2)적절한다 3)적절하지않다 4)전혀적절하지않다
		ques7-3		Ⅴ-7-3		1)매우적절한다 2)적절한다 3)적절하지않다 4)전혀적절하지않다
		ques7-4		Ⅴ-7-4		1)매우적절한다 2)적절한다 3)적절하지않다 4)전혀적절하지않다
		ques7-5		Ⅴ-7-5		1)매우적절한다 2)적절한다 3)적절하지않다 4)전혀적절하지않다
		ques7-6		Ⅴ-7-6		1)매우적절한다 2)적절한다 3)적절하지않다 4)전혀적절하지않다

## Sheet: datacoding(217명)
No	year	sex	edu	marital	job	job-1	workP	workP-1	Midcerti	wperiod(y)	wperiod(m)	test1	test1-1	test2	test3	test4	test5	test6	test7	test7-1	test8-1	test8-2	test8-3	test9-1	test9-2	test9-3	test9-4	test9-5	test10-1	test10-2	test10-3	test10-4	test10-5	test11	test12-1	test12-2	test12-3	test13	prac1	prac2	prac3	prac4	prac5	prac6	prac7	prac8	prac9	edu1	edu2
1	1964	1	3	1	2		1		2	20	0	1		2	1	2	2	1	1		3	99	99	1	2	4	3	5	1	2	99	99	99	1	1	2	3	1	3	1	2	2	1	2	2	2	2	1	2
2	1965	1	2	1	7	무직	6	조산사로 구직중	1	15	0	1		2	2	2	1	1	2		1	3	2	1	3	4	5	2	5	4	3	1	2	1	1	3	2	1	1	1	1	1	1	1	1	1	1	1	2
3	1978	1	3	1	3		4		2	3	0	1		2	1	2	1	1	1		3	1	2	4	3	1	5	2	4	5	3	1	2	1	1	2	3	1	1	1	1	1	1	1	1	1	1	1	1
4	1965	1	2	1	1		1		1	22	6	1		2	2	2	1	1	1	1	2	1	3	3	5	1	2	4	4	5	1	2	3	2	1	2	3	1	1	1	1	1	1	1	1	1	1	1	2
5	1964	1	2	2	1		5		1	15	0	1		2	2	2	1	1	1		1	2	3	1	3	5	99	99	5	4	3	1	2	2	1	2	3	1	1	1	1	1	1	1	1	1	1	1	2
6	1967	1	3	1	2		3		2	5	0	1		2	1	2	1	1	1		1	99	99	4	1	2	5	3	4	1	5	2	3	1	1	2	3	1	1	1	1	1	1	1	1	1	1	1	2
7	1968	1	3	1	1		1		1	12	0	1		2	1	2	1	1	1		1	2	99	1	4	5	99	99	4	5	3	99	99	1	1	3	99	1	1	1	1	1	1	1	1	2	1	1	3
8	1966	1	4	1	3		4		2	0	0	1		1	1	3	1	1	1	1	1	3	2	5	4	1	99	99	4	5	1	99	99	1	1	3	2	1	1	1	1	1	1	1	1	1	1	1	2
9	1982	1	4	1	3		4		2	0	0	1		2	2	2	2	1	1	2	3	1	2	1	2	5	3	99	4	5	1	3	2	1	1	2	3	1	1	1	1	1	1	1	1	1	1	1	2
10	1966	1	4	1	3		4		2	0	0	1		1	1	1	1	1	1	1	1	3	2	1	2	3	4	5	3	5	4	1	2	2	1	2	3	1	1	1	1	1	1	1	1	1	1	1	2
11	1970	1	1	1	2		1		1	16	0	1		1	1	1	1	1	2		1	3	2	1	2	3	5	4	1	2	4	3	99	1	1	2	3	1	1	1	1	1	1	1	2	1	1	1	2
12	1976	1	3	1	4		6	지자체	1	8	8	2	대학원 과정에서 조산사과정을 운영하고 면허시험보는것	2	1	2	1	1	1		3	1	2	3	1	2	5	4	1	3	2	4	5	1	1	2	3	1	2	1	1	1	1	1	1	1	1	1	2
13	1990	1	2	1	2		1		1	4	10	1		1	1	2	1	1	2		3	1	2	1	5	2	4	3	5	4	1	2	3	1	1	2	3	1	1	1	1	1	1	1	1	1	1	1	2
14	1982	1	3	1	1		2		1	11	10	1		1	1	2	1	1	1		3	1	2	1	4	5	3	2	5	4	1	3	2	1	1	3	2	1	1	1	1	1	1	1	1	2	1	1	2
15	1995	1	2	2	1		1		1	4	0	1		2	2	2	1	1	1		3	1	2	1	3	4	5	2	4	5	3	1	2	1	3	1	2	1	1	1	1	1	1	1	1	1	1	1	3
16	1966	1	2	1	1		1		1	20	0	1		1	1	2	1	1	1		3	1	2	3	1	2	4	5	3	1	4	2	5	2	2	1	3	1	1	1	1	1	1	1	1	1	1	1	2
17	1971	1	1	1	1		1		1	29	0	1		2	2	2	1	1	1	1	1	2	3	1	2	3	5	4	3	5	4	1	2	1	1	2	3	1	1	1	1	1	1	1	1	1	1	1	2
18	1969	1	2	1	4		6	초등학교	1	7	0	1		1	1	1	1	1	1		1	3	2	3	1	4	5	99	3	1	4	5	99	1	1	2	3	1	1	1	1	1	1	1	1	1	1	1	2
19	1987	1	2	1	4		1		1	1	0	2	이론위 술기부분이 부족하다	2	2	2	1	2	1		3	99	99	5	4	3	99	99	5	4	3	99	99	1	1	2	99	1	1	1	1	1	1	1	1	1	1	1	3
20	1966	1	2	1	2		3		1	8	0	1		1	1	2	1	1	1		1	2	3	1	5	4	3	2	1	5	4	3	2	1	1	3	2	1	1	1	1	1	1	1	1	1	1	1	2
21	1983	1	2	1	1		2		1	4	0	1		1	1	2	1	1	1		2	1	3	4	5	3	1	2	4	5	3	1	2	1	1	2	3	1	1	1	1	1	1	1	1	1	1	1	2
22	1991	1	2	1	1		1		1	4	0	1		2	2	2	1	1	1		2	3	1	1	2	4	3	5	1	4	5	2	3	2	1	2	3	1	3	1	1	1	1	1	1	1	1	1	2
23	1979	1	2	2	2		1		1	20	7	1		1	1	2	1	1	1		1	2	3	3	1	2	5	4	3	5	4	1	2	2	1	3	2	1	1	1	1	2	1	1	1	2	1	1	3
24	1977	1	4	1	3		4		2	0	0	1		2	2	2	1	1	1	2	2	1	3	1	3	4	5	2	1	3	4	5	2	1	2	3	1	1	1	1	1	1	1	1	1	1	1	1	2
25	1986	1	2	1	6		1		2	0	0	1		2	2	2	1	1	1		2	1	3	1	2	3	4	5	4	5	1	2	3	1	1	2	3	2	3	1	1	1	1	1	1	1	1	2	1
26	1989	1	3	1	6		1		2	0	0	1		2	2	2	1	1	1		3	2	1	1	2	3	4	5	1	2	3	4	5	1	1	2	3	1	1	1	1	1	1	1	1	1	1	1	1
27	1967	1	4	1	3		4		2	0	0	1		1	1	1	2	1	2	2	2	1	3	4	1	5	2	3	1	5	4	2	3	2	1	3	2	2	3	1	1	1	2	1	1	1	1	2	2
28	1991	1	3	1	6		1		2	0	0	1		2	1	2	1	1	1		1	2	3	1	2	3	4	5	4	5	1	2	3	1	1	3	2	1	3	1	1	1	1	1	1	1	1	1	2
29	1967	1	1	2	2		1		1	3	0	1		2	2	2	1	1	1		2	1	3	1	4	2	5	3	1	4	2	5	3	2	1	3	2	1	1	1	1	1	1	1	1	1	1	1	2
30	1984	1	2	1	1		1		1	12	0	1		1	1	3	1	1	1		3	1	2	1	2	3	5	4	5	4	3	1	2	1	1	2	3	1	1	1	1	1	1	1	1	1	1	1	3
31	1986	1	2	1	2		1		1	13	11	1		2	2	2	1	1	1		1	3	2	1	4	5	2	3	4	5	3	1	2	1	1	3	2	1	1	1	1	1	1	1	2	2	1	1	1
32	1993	1	2	2	2		1		1	3	1	1		2	2	2	1	1	1		2	3	1	1	3	4	2	5	4	3	5	1	2	1	1	3	2	1	1	1	1	1	1	1	1	1	1	1	3
33	1990	1	2	2	2		1		1	2	8	1		1	1	2	1	1	1		1	2	3	1	2	4	3	5	5	4	1	2	3	1	1	2	3	1	1	1	1	1	1	1	1	1	1	1	2
34	1987	1	2	2	1		1		1	11	9	1		1	1	2	1	1	1		1	3	2	3	1	4	5	2	5	4	1	2	3	2	1	2	3	1	1	1	1	1	1	1	1	1	1	1	1
35	1958	1	4	1	3		4		1	3	4	1		2	1	2	1	1	1	2	1	3	2	1	3	5	4	2	1	5	4	3	2	1	1	2	3	2	1	1	1	1	1	1	1	1	1	2	2
36	1994	1	2	2	2		1		2	3	2	1		2	1	2	1	1	1		1	2	3	1	2	4	3	5	1	4	3	2	5	1	1	2	3	1	1	1	1	1	1	1	1	1	1	1	2
37	1962	1	4	1	6		4		2	0	0	1		2	1	2	1	1	1	1	3	1	2	1	3	2	4	5	1	2	4	3	5	1	1	2	3	1	1	1	1	1	1	1	1	1	1	1	3
38	1991	1	2	2	2		1		1	8	8	1		1	1	3	1	1	1		3	2	1	5	4	3	2	1	5	4	3	2	1	1	1	99	99	1	1	1	1	1	1	1	1	1	1	1	1
39	1994	1	2	2	1		1		1	3	9	1		2	2	2	1	1	1		2	1	3	1	2	4	3	5	1	4	5	3	2	2	1	2	3	1	1	1	1	1	1	1	1	1	1	1	1
40	1972	1	2	1	4		3		2	1	6	2	출생아 감소	1	1	2	1	1	1		2	1	3	1	4	3	5	2	4	5	3	1	2	1	1	3	2	2	1	1	1	1	1	1	1	1	2	2	2
41	1985	1	4	2	3		4		2	0	0	1		2	1	2	1	2	1	1	2	1	3	1	2	3	4	99	1	2	3	4	99	1	1	2	3	1	1	1	1	1	1	1	1	1	1	1	2
42	1973	1	3	1	2		1		1	28	0	1		2	1	2	2	1	1		1	99	99	5	99	99	99	99	5	99	99	99	99	1	1	99	99	1	1	1	1	1	1	1	2	1	1	1	2
43	1986	1	2	1	1		1		1	10	0	1		2	2	2	2	1	1		3	1	2	1	2	5	3	4	1	5	3	2	4	1	1	3	2	1	1	1	1	1	1	1	1	1	1	1	2
44	1992	1	2	2	2		1		1	7	0	1		2	1	2	1	1	1		2	3	1	1	4	5	99	99	4	5	1	2	3	1	1	3	2	1	1	1	1	1	1	1	1	1	1	1	1
45	1983	1	2	1	2		1		1	10	0	1		1	1	1	2	2	2		2	99	99	1	99	99	99	99	5	99	99	99	99	2	1	99	99	1	1	1	1	2	1	1	1	1	1	1	1
46	1968	1	1	1	2		1		1	20	0	1		2	2	2	1	1	2		1	3	2	1	4	5	3	2	4	1	5	3	2	1	3	2	1	1	1	1	1	1	1	1	2	1	1	1	3
47	1980	1	2	1	1		1		1	20	5	1		1	1	3	1	1	1		2	1	3	5	3	4	1	2	5	3	4	1	2	1	1	3	2	1	1	1	1	1	1	1	1	1	1	1	2
48	1957	1	3	1	7	퇴직	6	퇴직	1	4	5	1	수료후 면허	1	1	1	1	1	1		2	1	3	3	1	4	5	2	3	4	5	1	2	2	1	3	2	2	1	1	1	1	1	1	1	1	1	2	2
49	1957	1	3	1	7	퇴직	6	퇴직	1	5	5	2	조산사 면허가 있어도 대우가 간호사와 같아 차별화가 없어 조산사를 선호안함	1	1	3	1	1	1		2	1	3	3	1	4	5	2	4	5	1	3	2	2	1	3	2	2	1	1	1	1	1	1	1	1	1	1	2
50	1968	1	3	1	1		1		1	31	0	1		2	2	2	1	1	1		1	2	3	1	3	5	4	2	5	4	1	3	2	1	1	2	3	1	1	1	1	1	1	1	1	1	1	1	1
51	1983	1	2	2	2		1		2	13	0	1		1	2	1	1	2	1	1	2	1	3	4	5	1	3	2	4	5	3	1	2	2	3	2	1	1	1	1	1	1	1	1	2	1	1	1	2
52	1980	1	4	1	3		4		2	1	5	1		2	1	2	1	1	1	2	3	1	2	3	1	5	4	2	3	1	5	4	2	1	1	2	3	1	1	1	1	1	1	1	1	1	1	1	2
53	1978	1	2	1	1		1		1	13	0	1		2	2	2	1	1	1		2	1	3	3	1	5	4	2	5	1	4	2	3	1	1	3	2	1	1	1	1	1	1	1	1	1	1	1	2
54	1959	1	4	1	3		4		1	35	0	1		2	2	2	1	1	1	1	1	3	2	1	2	4	5	3	1	4	2	5	3	1	2	1	3	1	1	1	1	1	1	1	1	1	1	1	3
55	1973	1	1	2	7	PA	1		1	26	0	1		2	1	2	1	1	1		3	1	2	1	3	4	5	2	3	4	5	1	2	1	1	2	3	1	1	1	1	1	1	1	1	1	1	1	2
56	1979	1	3	1	2		1		1	19	0	1		2	1	2	1	1	1		2	3	1	5	3	4	1	2	5	4	3	1	2	1	1	2	3	1	1	1	1	1	1	1	1	1	1	1	2
57	1961	1	3	1	7	사무직	6	(주)메디쿠스홀딩스	2	4	0	1		1	1	1	1	1	2		1	2	3	1	2	3	4	5	1	3	4	5	2	1	3	2	1	2	3	1	1	1	1	1	1	1	2	2	3
58	1970	1	2	1	7	주부	6	집	1	3	0	1		1	1	1	1	1	2		1	2	3	1	4	5	3	2	4	5	1	3	2	2	1	2	3	1	1	1	1	1	1	1	1	1	1	1	3
59	1981	1	3	1	2		1		1	15	0	1		1	1	2	1	1	2		1	2	3	5	4	1	3	2	5	4	1	2	3	1	1	2	3	1	1	1	1	1	1	1	1	1	1	1	2
60	1984	1	4	1	3		4		2	1	0	1		2	2	2	1	1	2	2	3	2	1	1	5	3	2	4	5	4	3	1	2	1	1	2	3	1	1	1	1	1	1	1	1	1	1	1	2
61	1977	1	4	1	3		4		2	14	0	1		2	2	2	1	1	1	2	3	1	2	1	2	3	5	4	1	2	5	3	4	2	2	1	3	1	1	1	1	1	1	1	1	1	1	2	2
62	1984	1	2	1	1		1		1	10	0	1		1	1	2	1	2	1		3	1	2	1	2	3	5	4	4	3	1	2	5	1	1	2	3	1	1	1	1	1	1	1	2	1	1	1	1
63	1957	1	3	2	3		4		1	25	0	1		1	1	2	1	1	1		3	2	1	1	4	3	2	5	4	5	1	3	2	1	1	2	3	2	1	1	1	1	1	1	1	1	1	1	2
64	1982	1	2	1	2		1		2	1	2	1		1	1	1	1	1	1	1	1	2	3	4	5	1	3	2	4	5	1	3	2	1	1	2	3	1	1	1	1	1	1	1	1	1	1	1	2
65	1974	1	1	1	2		4		1	6	0	1		2	2	2	1	1	1		1	3	2	1	3	4	5	2	5	4	1	3	2	1	1	2	3	1	1	1	1	1	1	1	1	1	1	1	2
66	1983	1	3	2	1		2		1	10	0	1		2	2	2	1	1	1		1	3	2	1	5	4	3	2	5	4	1	2	3	1	1	2	3	1	1	1	1	1	1	1	1	1	1	1	3
67	1960	1	4	1	3		4		2	0	0	1		1	1	2	2	2	1	1	3	1	2	3	4	1	2	5	4	3	1	5	2	1	1	2	3	2	2	2	1	2	2	2	1	1	2	2	2
68	1980	1	3	1	3		4		1	14	2	1		2	1	2	1	1	1		1	3	2	1	3	4	5	2	5	4	3	1	2	1	1	2	3	1	1	1	1	1	1	1	1	1	1	1	2
69	1959	1	2	2	1		6	서울시 조산사회	1	24	2	1		2	2	2	1	1	1		1	3	2	1	4	2	3	99	1	4	2	5	3	1	1	2	3	1	1	1	1	1	2	1	1	1	1	1	2
70	1993	1	2	2	2		1		2	6	6	2	수련병원의 수 감소로 조산사 과정을 수료하고 싶어도 못함	1	1	1	1	1	1		2	3	1	1	4	2	3	5	4	5	3	1	2	1	2	3	1	1	1	1	1	1	1	1	1	1	1	1	2
71	1977	1	2	2	2		1		2	2	10	1		1	1	3	2	1	1		2	1	3	1	3	2	5	4	5	4	3	1	2	1	1	2	3	1	1	1	1	1	1	1	1	1	1	1	2
72	1970	1	3	1	2		1		1	26	3	1		2	2	2	1	1	1		3	2	1	1	5	3	4	2	1	5	3	4	2	2	1	3	2	1	1	1	1	1	1	1	1	1	1	2	2
73	1990	1	2	2	2		1		1	9	0	1		2	1	2	1	1	1		1	3	2	1	3	5	4	2	1	3	5	4	2	1	1	3	2	1	1	1	1	1	1	1	1	1	1	1	1
74	1964	1	2	1	1		1		1	35	0	1		1	1	2	1	1	1		1	99	99	1	3	5	4	2	1	3	5	4	2	1	1	2	3	1	1	1	1	1	1	1	1	1	1	2	2
75	1971	1	2	1	1		1		1	25	6	1		1	1	2	1	1	1		1	3	2	1	4	3	2	5	5	4	3	1	2	1	1	3	2	1	1	1	1	1	1	1	1	1	1	1	2
76	1968	1	3	1	2		1		1	30	0	1		2	2	2	1	1	2		3	1	2	3	5	4	1	2	4	5	3	1	2	2	1	3	2	1	1	1	1	1	1	1	1	1	1	1	2
77	1976	1	2	2	1		1		1	20	4	1		2	1	2	1	1	2		1	3	2	1	3	5	4	2	4	5	3	1	2	2	1	3	2	1	1	1	1	1	1	1	1	1	1	1	2
78	1987	1	2	1	2		1		1	10	4	1		2	1	2	1	1	1	1	3	2	1	1	4	3	5	2	4	5	3	1	2	1	1	2	3	1	1	1	1	1	1	1	1	1	1	1	2
79	1964	1	4	1	3		4		1	22	0	1		2	1	2	1	1	1	2	1	3	2	4	1	5	3	2	4	5	1	3	2	1	1	3	2	1	1	1	1	1	1	1	1	1	1	1	2
80	1984	1	1	1	1		1		1	17	0	1		1	1	2	1	1	1		3	1	2	1	4	3	5	2	5	4	3	1	2	1	1	2	3	1	1	1	1	1	1	1	1	1	1	1	2
81	1957	1	4	2	6		1		2	0	0	1		2	1	2	1	1	1		1	2	3	1	2	3	99	99	3	1	2	99	99	1	1	2	3	1	1	1	1	1	1	2	2	1	1	1	3
82	1974	1	4	1	3		4		2	18	0	1		2	2	2	1	1	1	2	1	3	2	1	4	5	3	2	4	5	1	3	2	1	1	2	3	1	1	1	1	1	1	1	2	2	1	1	2
83	1954	2	4	1	6		1		2	0	0	1		2	2	2	1	1	2		1	2	3	1	2	3	4	5	1	4	3	2	5	1	1	2	3	2	1	1	1	1	1	2	2	1	2	2	2
84	1987	1	2	1	2		1		1	13	10	1		2	2	2	1	1	1		1	2	3	4	1	5	3	2	4	5	1	3	2	2	3	2	1	1	1	1	1	1	1	1	1	1	1	1	3
85	1959	1	4	1	3		4		1	2	1	1		2	2	2	1	1	2	2	1	2	3	1	5	4	99	99	5	4	1	99	99	2	1	3	2	2	1	1	1	1	1	1	1	1	1	1	2
86	1970	1	3	1	2		1		1	15	0	1		1	1	1	1	1	1		1	2	3	1	5	4	2	99	5	4	1	2	99	2	2	1	3	1	1	1	1	1	1	1	1	1	1	1	2
87	1971	1	4	1	3		4		2	3	10	1		2	1	2	1	1	1	1	1	3	2	1	2	5	4	3	1	2	5	4	3	1	1	2	3	1	1	1	1	1	1	1	1	1	1	1	1
88	1951	1	2	1	7	시간강사	6	재단법인 단미회	1	35	0	1		1	1	1	1	1	2		1	2	3	1	3	4	5	2	1	4	3	5	2	1	1	2	3	1	1	1	1	1	1	1	1	1	1	1	2
89	1958	1	4	1	3		4		1	20	0	1		2	1	2	1	1	1	2	1	99	99	1	99	99	99	99	1	99	99	99	99	1	3			1	1	1	1	1	1	1	1	1	1	1	2
90	1971	1	4	1	3		4		2	0	6	1		1	1	3	1	2	1	2	3	1	2	2	1	4	5	3	5	4	3	2	1	2	3	1	2	1	1	1	1	1	1	1	1	1	1	1	2
91	1964	1	3	1	2		1		1	10	0	1		2	2	2	2	2	2		2	1	3	3	1	5	4	2	5	4	3	2	1	2	1	3	2	1	1	1	1	1	1	1	1	1	1	1	2
92	1964	1	4	1	3		4		1	4	6	1		2	2	2	1	1	1	2	2	1	3	1	3	4	5	2	5	3	4	1	2	1	1	3	2	1	1	1	1	1	1	1	1	1	1	1	2
93	1988	1	2	2	1		1		1	14	0	2	시험인원감소로 사회적 비효율적문제	2	1	1	1	1	2		3	99	99	1	3	4	5	2	4	5	3	1	2	1	1	2	3	1	1	1	1	1	1	1	1	1	1	1	2
94	1974	1	3	1	1		1		1	27	6	1		1	1	1	1	1	1		3	2	1	1	2	4	3	5	1	4	5	2	3	1	1	2	3	1	1	1	1	1	1	1	1	1	1	1	2
95	1960	1	2	1	7	퇴직 간호학원 강사	6	간호학원	1	28	10	1		1	1	2	1	1	1		2	1	3	1	4	3	5	2	1	4	3	5	2	2	1	3	2	1	1	1	1	1	1	1	1	1	1	1	2
96	1979	1	1	1	1		1		1	19	0	1		2	2	2	1	1	1		1	2	3	3	1	4	5	2	4	5	1	3	2	1	1	2	3	1	1	1	1	1	1	1	1	1	1	1	1
97	1980	1	2	1	1		1		1	12	0	1		1	1	2	1	1	1	2	2	3	1	1	5	4	3	2	4	5	1	3	2	1	1	3	2	1	1	1	1	1	1	1	1	1	1	1	2
98	1982	1	1	1	1		1		1	16	0	1		2	2	1	1	1	1		1	3	2	1	2	5	4	3	5	4	3	1	2	1	1	2	3	1	1	1	1	1	1	1	1	1	1	1	2
99	1959	1	2	1	7	법인이사	6	박물관	1	30	0	1		2	2	1	1	1	1	1	3	99	99	5	4	3	1	2	5	3	2	4	1	2	1	3	2	1	1	1	1	1	1	1	1	1	1	1	2
100	1986	1	2	2	1		1		1	7	0	1		2	2	2	1	1	2		1	2	3	1	3	4	5	2	1	3	4	5	2	2	1	2	3	1	1	1	1	1	1	1	1	1	1	2	2
101	1961	1	3	1	3		4		1	25	0	1		1	1	2	1	1	1	2	3	1	2	1	4	2	5	3	4	5	3	1	2	1	1	3	2	1	1	1	1	1	1	1	1	1	1	1	2
102	1973	1	4	2	3		4		2	4	3	1		2	1	2	1	1	2	2	1	2	3	1	3	4	5	2	5	3	4	1	2	1	1	2	3	2	1	1	1	1	1	1	1	1	1	2	2
103	1970	1	4	2	3		4		2	7	0	1		2	2	2	1	1	1	1	3	1	2	1	2	5	4	3	5	4	1	2	3	1	3	2	1	1	1	1	1	1	1	1	1	1	1	1	2
104	1975	1	3	1	7	보건교사	6	학교	1	8	0	1		2	2	2	1	2	1		3	99	99	1	3	5	4	2	5	4	1	3	2	1	1	2	3	1	1	1	1	1	1	1	1	1	1	2	2
105	1965	1	2	1	1		1		1	28	0	1		2	1	2	2	1	1		1	2	3	1	2	3	4	5	1	3	2	4	5	1	1	3	2	1	1	1	1	1	1	1	1	1	1	1	3
106	1977	1	4	1	3		4		2	12	0	1		2	2	2	2	1	2	2	3	2	1	1	2	3	4	5	4	3	5	1	2	1	1	2	3	1	1	1	1	1	1	1	1	2	1	1	2
107	1983	1	4	1	3		4		2	1	6	1		2	1	2	2	1	1	2	3	1	2	1	2	3	4	5	3	4	5	1	2	1	1	3	2	1	1	2	1	1	1	1	2	1	1	1	2
108	1969	1	3	1	1		5		1	28	5	1		1	1	1	1	1	1		3	2	1	1	4	5	2	3	1	4	5	2	3	2	1	3	2	1	1	1	1	1	1	1	1	1	1	1	2
109	1993	1	2	2	2		1		1	7	9	1		2	1	2	1	1	1		1	3	2	1	2	3	5	4	5	1	4	2	3	1	1	3	2	1	3	1	1	1	2	1	1	2	1	1	2
110	1969	1	3	1	1		1		1	28	0	1		2	2	2	1	1	1		1	2	3	1	4	2	3	5	1	4	5	3	2	2	1	2	3	1	1	1	1	1	1	1	1	1	1	1	2
111	1969	1	4	1	3		4		2	2	0	1		2	1	2	1	1	1	1	1	3	2	1	5	4	3	2	5	3	4	1	2	1	2	3	1	2	1	1	1	1	1	1	1	1	1	2	2
112	1961	1	4	1	3		4		2	2	0	1		1	1	2	1	2	1	1	3	1	2	2	1	5	4	3	5	4	2	1	3	1	1	2	3	1	1	1	1	1	1	1	1	1	1	2	2
113	1979	1	2	1	2		1		1	22	0	1		2	2	2	1	1	1		3	2	1	1	4	5	2	1	4	5	1	2	3	1	1	2	3	2	1	1	1	1	1	1	1	1	1	1	2
114	1971	1	2	1	1		1		1	30	0	1		2	2	2	2	1	1		3	2	1	3	1	2	5	4	3	4	5	1	2	1	1	2	3	1	1	1	1	1	1	1	1	1	1	1	2
115	1976	1	4	1	3		4		1	7	0	1		1	2	2	1	1	1	1	3	1	2	1	2	3	4	5	1	5	4	3	2	1	1	2	3	1	1	1	1	1	1	1	1	1	1	1	2
116	1972	1	2	1	2		3		2	0	0	1		2	2	2	1	1	1		3	1	2	1	2	4	99	99	1	2	4	3	5	1	1	2	3	1	1	1	1	1	1	1	1	1	1	1	1
117	1969	1	4	1	3		4		1	21	2	1		2	2	2	1	1	1	2	1	3	2	1	4	5	3	2	4	5	3	1	2	1	1	3	2	1	1	1	1	1	1	1	1	1	1	1	2
118	1965	1	4	2	3		4		2	0	0	1		2	2	3	1	1	1	2	2	1	3	1	4	3	99	99	1	4	3	99	99	1	1	2	3	1	1	1	1	1	1	1	1	1	1	1	2
119	1967	1	2	1	7	휴직	6	휴직	1	8	0	1		2	2	2	1	1	2		1	2	3	1	2	3	4	5	1	2	3	4	5	1	1	2	3	1	1	1	1	1	1	1	1	1	1	1	2
120	1970	1	2	1	7	자영업자	6	부동산	2	0	0	1		2	2	2	1	1	1		1	3	2	1	4	5	2	3	1	4	5	2	3	2	1	3	2	2	1	1	1	2	1	1	1	1	1	2	2
121	1970	1	1	1	1		1		1	20	0	1		1	1	3	1	1	1		1	2	3	1	3	5	2	4	1	3	5	2	4	2	2	1	3	1	1	1	1	1	1	1	1	1	1	1	2
122	1960	1	4	1	3		4		2	4	0	1		1	2	1	1	1	2	2	1	99	99	1	2	4	3	5	4	5	3	1	2	1	1	3	2	1	1	1	1	1	2	2	1	2	1	2	2
123	1969	1	4	2	3		4		1	20	0	1		2	1	2	1	1	1	1	3	2	1	1	5	3	4	2	1	5	3	4	2	1	1	2	3	1	1	1	1	1	1	1	1	1	1	1	2
124	1961	1	4	1	3		4		1	28	0	1		2	1	2	1	1	1	2	3	1	2	1	5	4	3	2	1	5	4	3	2	1	1	2	3	2	1	1	1	1	1	1	1	1	1	2	2
125	1970	1	2	1	2		1		2	3	0	1		1	1	3	1	1	1		1	99	99	1	99	99	99	99	4	99	99	99	99	1	1	2	3	1	1	1	1	1	1	1	1	1	1	1	2
126	1967	1	4	1	3		4		2	0	0	2	간호학과 교육과정에서 일부를 다루고 있으며 심화과정의 이론과 실습을 포함한 교육제도로 운영하는 것 바람직 할 것 같습니다.	1	1	1	1	1	1	2	1	2	3	1	2	3	4	5	4	5	3	1	2	1	1	3	2	1	1	1	1	1	1	1	1	1	1	1	2
127	1968	1	3	1	1		1		1	33	0	1		1	1	2	1	1	1		1	2	3	1	2	3	4	5	1	4	3	5	2	1	1	3	2	1	1	1	1	1	1	1	1	1	1	1	1
128	1971	1	1	2	1		1		1	21	6	2	조산사 국시 보는 인원이 작아 비효율적임	1	1	1	1	1	1		1	3	2	1	2	3	4	5	1	3	4	5	2	1	1	3	2	1	1	1	1	1	1	1	1	1	1	2	3
129	1970	1	2	1	2		1		2	0	0	1		1	1	1	1	1	1		1	2	3	3	1	4	2	5	1	4	5	2	3	1	1	3	2	1	1	1	1	1	1	1	1	1	1	1	1
130	1977	1	1	1	2		1		2	20	0	2	자격증제도로	1	1	1	2	1	1		1	3	2	4	5	1	2	3	4	5	1	2	3	1	1	2	3	1	1	1	1	1	1	2	1	1	1	1	1
131	1962	1	3	1	2		1		2	5	11	1		2	1	2	1	1	1		3	1	2	1	2	4	5	3	3	4	5	1	2	2	1	3	2	2	1	1	1	1	1	1	1	1	1	1	2
132	1978	1	2	1	2		1		1	20	0	1		1	1	1	1	1	1		1	3	2	1	2	5	4	3	5	4	3	1	2	1	1	2	3	1	1	1	1	1	1	1	1	1	1	1	3
133	1959	1	4	1	3		4		1	0	0	2		1	1	1	1	1	1		3	2	1	1	3	4	5	2	1	3	4	5	2	1	1	2	3	2	1	1	1	1	1	1	2	1	1	2	2
134	1976	1	3	1	2		1		2	0	0	1		1	1	3	1	1	1	1	3	1	2	3	4	2	1	5	3	1	2	4	5	1	1	3	2	1	1	1	1	1	1	1	1	1	1	1	1
135	1955	1	1	1	1		1		1	40	0	1		2	1	2	1	1	1		1	2	3	1	4	5	3	2	1	5	4	2	3	2	1	2	3	2	1	1	1	1	1	1	1	1	1	2	1
136	1980	1	1	1	2		1		2	1	0	1		1	1	2	1	1	1		1	2	3	1	2	3	4	5	1	2	3	4	5	1	1	2	3	1	1	1	1	1	1	1	1	1	1	1	1
137	1979	1	3	2	1		1		1	15	6	1		1	1	2	1	1	1		1	3	2	5	4	1	2	3	5	4	1	2	3	1	1	2	3	1	1	1	1	1	1	1	1	1	1	1	2
138	1957	1	3	2	3		4		1	25	0	1		2	2	2	2	1	1		3	2	1	1	4	3	2	5	4	5	3	1	2	1	2	1	3	1	1	1	1	1	1	1	1	1	1	1	2
139	1947	1	1	1	7	주부	6	주부	2	1	0	1		1	1	1	1	2	1		2	3	1	2	1	3	4	99	2	1	4	3	99	1	3	1	2	2	1	1	1	1	1	1	1	1	1	1	1
140	1986	1	2	1	2		1		1	12	0	1		2	2	2	1	1	1		1	2	3	3	1	2	5	4	3	1	5	4	2	1	3	2	1	1	1	1	1	1	1	1	1	2	1	1	3
141	1965	1	2	1	1		6	육아코칭전문가	1	10	0	1		1	1	3	1	1	1		1	2	3	4	5	1	3	2	4	3	5	1	2	2	1	3	2	1	1	1	1	1	1	1	1	1	1	1	1
142	1979	1	4	1	3		4		1	10	4	1		1	1	2	1	1	1	1	1	3	2	1	4	2	5	3	4	1	5	2	3	1	1	3	2	1	1	1	1	1	1	1	1	1	1	1	2
143	1976	1	2	1	1		1		1	22	6	1		2	1	2	1	1	1		2	1	3	1	4	5	2	3	1	5	4	3	2	1	1	2	3	1	1	1	1	1	2	1	1	1	1	1	2
144	1960	1	4	1	3		4		2	5	0	1		2	2	2	1	1	1	2	3	1	2	1	4	5	3	2	4	5	1	3	2	1	2	1	3	1	1	1	1	1	1	1	1	1	1	1	2
145	1979	1	2	1	2		1		1	6	0	1		2	2	2	1	1	1		3	99	99	1	99	99	99	99	4	99	99	99	99	1	1	99	99	1	1	1	1	1	1	1	1	1	1	1	2
146	1973	1	1	1	2		1		1	4	0	1		1	1	1	1	1	1		2	1	3	1	2	5	3	4	1	5	4	2	3	1	1	2	3	2	1	1	1	1	1	1	1	1	1	1	2
147	1981	1	2	1	2		1		1	18	7	1		2	2	2	1	1	1		3	1	2	1	3	2	5	4	1	3	5	2	4	1	1	2	3	1	1	1	1	1	1	1	1	1	1	1	2
148	1980	1	2	1	2		1		2	0	0	1		1	1	1	1	1	2		2	1	3	1	2	4	5	3	1	4	5	2	3	1	1	3	99	1	1	1	1	1	1	1	1	1	1	1	1
149	1968	1	1	1	1		1		1	16	0	1		2	2	2	1	2	1		2	1	3	1	2	3	4	5	5	1	2	3	4	1	1	2	3	1	1	1	1	1	1	1	1	1	1	1	2
150	1980	1	2	2	2		1		2	1	0	2	자격증으로	1	1	2	1	1	2		1	2	3	1	2	3	4	5	4	5	1	2	3	1	3	2	1	1	1	1	1	1	1	1	1	1	1	1	2
151	1990	1	2	2	2		1		1	3	0	2	면허시험을 폐지한다면 의료인인 조산사의 질 관리가 어렵다	2	2	2	1	2	1		2	3	1	1	4	5	2	3	1	4	5	2	3	2	1	3	2	2	1	1	1	1	1	1	1	1	1	2	3
152	1985	1	1	2	2		1		2	0	6	2	자격증	1	1	2	1	1	1		1	3	2	1	2	4	5	3	1	4	5	3	2	1	3	2	1	1	1	1	1	1	1	1	1	1	1	1	2
153	1997	1	2	2	2		1		2	0	0	1		2	2	2	1	1	2		2	1	3	4	3	1	2	5	4	3	1	2	5	2	1	3	2	1	1	1	1	1	1	1	1	1	1	1	2
154	1973	1	3	2	2		1		1	24	0	1		2	2	2	1	1	2		1	3	2	1	2	5	4	3	5	4	3	1	2	1	1	2	3	1	1	1	1	1	1	1	1	1	1	1	3
155	1991	1	2	1	7	기간제	3		1	6	0	1		2	2	2	1	1	2		2	1	3	3	4	5	1	2	3	4	5	1	2	2	2	3	1	1	1	1	1	1	2	2	2	1	1	2	2
156	1973	1	3	1	2		1		1	22	0	1		2	2	2	2	1	1		2	3	1	1	3	4	5	2	4	5	3	1	2	1	1	3	2	1	1	1	1	1	1	1	1	1	1	1	2
157	1994	1	2	2	2		1		2	0	0	1		2	1	2	1	2	1		3	1	2	4	1	5	3	2	4	5	1	2	3	2	1	2	3	1	1	1	1	1	1	1	1	1	1	1	1
158	1977	1	3	1	1		1		1	23	11	2	조산수습과정이 가능한 기관이 줄어들고 있으며 교육의 질관리가 전혀 안됨.	1	1	2	1	1	1		1	3	2	1	2	5	4	3	3	5	4	1	2	1	1	2	3	2	1	1	1	1	1	1	1	1	1	1	3
159	1965	1	4	1	4		3		1	6	0	1		2	2	2	1	1	1		1	2	3	5	1	2	4	3	5	1	4	2	3	1	1	2	3	1	1	1	1	1	1	1	1	1	1	1	2
160	1987	1	2	2	7	조교	4		2	0	0	1		1	1	2	1	1	1		1	2	3	4	5	3	1	2	4	5	3	1	2	1	1	2	3	2	1	1	1	1	1	1	1	1	1	1	2
161	1956	1	1	1	7	퇴직	6	중학교	2	0	0	1		2	2	2	1	1	1		2	1	3	1	5	4	2	3	1	2	5	3	99	1	1	3	2	2	1	1	1	1	1	1	1	1	1	2	3
162	1965	1	1	1	2		1		2	1	0	1		2	2	2	1	1	1		2	1	3	1	4	5	2	3	1	4	5	2	3	1	1	2	3	2	1	1	1	1	1	1	1	1	1	2	2
163	1982	1	2	2	1		1		1	12	9	1		1	1	1	1	1	1		1	3	2	1	3	2	5	4	1	3	2	5	4	1	1	2	3	1	1	1	1	1	1	1	1	1	1	1	3
164	1958	1	4	1	3		4		1	15	0	1		2	1	2	1	1	1	1	3	1	2	1	3	5	4	2	5	4	3	1	2	1	3	2	1	1	1	1	1	1	1	1	1	1	1	1	2
165	1981	1	3	1	2		1		2	0	0	1		1	2	2	2	1	2		2	1	3	4	1	3	2	5	4	1	3	5	2	2	3	1	2	1	3	1	1	1	1	1	1	1	1	1	2
166	1979	1	2	1	2		1		2	1	0	1		1	1	1	1	1	1		1	3	2	4	1	2	5	3	4	1	2	5	3	1	3	1	2	1	1	1	1	1	1	1	1	1	1	1	2
167	1969	1	3	1	2		1		2	0	0	1		2	2	2	2	2	2	2	1	3	2	1	3	4	5	2	1	3	4	5	2	1	1	3	2	1	1	2	2	2	2	2	2	2	2	2	2
168	1972	1	3	1	2		1		2	5	0	1		1	1	2	2	2	1		3	2	1	1	5	3	4	2	4	1	3	5	2	1	1	3	2	1	1	1	1	1	1	1	2	1	1	1	1
169	1970	1	4	1	3		4		1	12	6	2	실기 미평가, 교육기관 평가 부재	1	1	1	1	1	1	2	1	2	3	1	2	4	5	3	1	4	3	2	5	1	1	2	3	2	1	1	1	1	1	1	1	1	1	1	2
170	1992	1	2	2	2		1		2	3	0	1		1	1	1	1	1	1		1	2	3	1	2	5	4	3	5	4	3	1	2	1	1	2	3	1	1	1	1	1	1	1	1	1	1	1	2
171	1977	1	1	1	2		3		2	0	1	1	자격증제 추천	1	1	2	1	1	1	1	1	3	2	1	3	4	5	2	4	5	3	1	2	1	3	2	1	1	1	1	1	2	1	1	1	1	1	1	2
172	1972	1	2	1	7	휴직중	6	이전 대학1 근무	1	10	0	1		2	2	2	1	1	1		2	3	1	1	4	5	2	3	4	5	3	1	2	1	1	2	3	1	1	1	1	1	1	1	1	1	1	1	1
173	1977	1	1	1	2		3		2	0	2	1	자격증	1	1	2	1	1	1	2	1	2	3	1	4	5	3	2	4	5	3	1	2	1	3	2	1	1	1	1	1	1	1	1	1	1	1	1	2
174	1975	1	1	1	2		1		2	0	0	2	취득이 힘들어요.	1	1	2	2	1	1		1	2	3	1	4	5	3	2	4	5	1	2	3	1	3	2	1	1	1	1	1	1	1	1	1	1	1	1	2
175	1992	1	2	2	2		1		2	0	0	1		2	2	2	1	1	1		1	3	2	1	4	2	3	5	4	1	2	3	5	1	2	1	3	1	1	1	1	1	1	1	1	1	1	1	1
176	1988	1	2	2	2		1		2	0	0	1		2	1	2	1	1	1	2	2	1	3	1	4	2	3	5	1	4	2	3	5	1	1	2	3	1	3	2	1	1	1	1	1	1	1	1	2
177	1975	1	4	2	3		4		2	0	0	1		2	2	2	1	1	2	2	2	1	3	1	2	4	5	3	4	5	3	1	2	1	1	2	3	1	3	1	1	1	1	1	1	1	1	1	2
178	1977	1	2	1	7	보건교사	6	중학교	1	6	0	1		1	2	2	1	1	2		2	1	3	1	4	5	2	3	1	4	5	2	3	1	1	3	2	1	1	1	1	1	1	1	1	1	1	1	2
179	1980	1	3	1	1		2		1	21	0	2	교육과정이 더 중요하다	1	1	2	1	1	1		3	1	2	1	2	5	4	3	5	4	1	2	3	1	1	2	3	1	1	1	1	1	1	1	1	1	1	1	2
180	1967	1	2	1	2		1		1	15	0	1		2	2	2	1	1	1		1	2	3	1	99	99	99	99	4	99	99	99	99	1	1	2	3	1	1	1	1	1	1	1	1	1	1	1	2
181	1974	1	3	1	1		1		1	23		1		2	2	2	1	1	2		2002-03-01			1-4-2-3-5					4-5-1-3-2					2	1-2-3 대면강의만 효과적			1	1	1	1	1	1	1	1	1	1	1	2
182	1977	1	2	1	2		3		2	0	0	2	자격증	1	1	2	1	1	1		213			14523					45123					1	321			1	1	1	1	1	1	1	1	1	1	1	2
183	1991	1	2	2	2		1		2	3	0	1		2	1	2	1	1	1		213			34512					34512					1	123			1	1	1	1	1	1	1	1	1	1	1	2
184	1977	1	2	1	2		3		2	0	0	2	간단한 시험으로 전환	1	1	2	1	1	1		213			14532					45123					1	321			1	1	1	1	1	1	1	1	1	1	1	2
185	1970	1	1	1	2		3		2	1	0	1		1	1	2	1	1	1		213			14523					45123					1	321			1	1	1	1	1	1	1	1	1	1	1	2
186	1982	1	2	1	1		1		1	10	0	1		1	1	2	1	1	1		1, 3, 2			1, 5, 4, 3, 2					5, 4, 1, 3, 2					1	1, 2, 3			1	1	1	1	1	1	1	1	1	1	1	2
187	1961	1	4	1	3		4		1	12	8	1		2	2	2	1	1	1	1	2001-03-02			1-2-5-4-3					1-5-4-3-2					1	2003-01-02			1	1	1	1	1	1	1	1	1	1	1	2
188	1990	1	2	2	2		6	휴직중	2	0	0	1		2	2	2	1	1	1		2003-01-02			1-4-5-2-3					4-5-1-2-3					1	2001-02-03			1	1	1	1	1	1	1	1	1	1	1	2
189	1977	1	3	1	1		1		1	8	0	1		2	1	2	1	1	1		2003-02-01			2-3-5-4-1					5-4-3-2-1					1	2001-02-03			1	1	1	1	1	1	1	1	1	1	1	2
190	1978	1	4	1	3		4		1	9	11	1	조산사가 의료인이기때문입니다.	2	2	2	1	1	1	2	2002-01-03			1-4-5-3-2					4-5-3-1-2					1	2001-02-03			1	1	1	1	2	1	1	1	1	1	1	2
191	1995	2	2	2	2		1		2	0	1	1		1	1	3	1	1	1		321			14235					45123					1	123			1	1	1	1	1	1	1	1	1	1	1	1
192	1982	1	2	2	2		1		1	16	1	1	질관리 문제	2	2	2	1	1	1		2001-03-02			4-3-1-5-2					4-3-5-1-2					1	2001-02-03			1	1	1	1	1	1	1	1	1	1	1	3
193	1993	1	2	1	1		1		1	6	10	1		2	1	2	1	1	1		312			12345					43512					1	123			1	1	1	1	1	1	1	1	1	1	1	2
194	1962	1	3	1	1		2		1	31	0	1		2	1	2	1	1	1		3	1	2	3	1	5	4	2	5	3	4	1	2	2	1	2	3	1	1	1	1	1	1	1	1	1	1	1	3
195	1967	1	1	2	2		1		1	3	0	1		1	1	1	1	1	1		1	2	3	1	2	4	3	5	1	2	4	5	3	1	1	3	2	1	1	1	1	1	1	1	1	1	1	1	2
196	1964	1	3	1	1		2		1	20	0	1		1	1	2	1	1	1		1	3	2	1	2	3	4	5	5	4	1	2	3	1	2	3	1	1	1	1	1	1	1	1	1	1	1	1	2
197	1977	1	3	1	1		1		1	22	0	1		1	1	3	1	1	1		1	3	2	3	1	5	4	2	3	5	1	2	4	1	1	2	3	1	1	1	1	1	1	1	1	1	1	1	3
198	1966	1	4	1	3		4		2	3	0	1		1	1	2	1	1	1	2	1	3	2	5	4	3	1	2	5	4	3	1	2	1	1	3	2	2	1	1	1	1	1	1	1	1	1	2	2
199	1959	1	3	1	3		4		1	14	0	2	조산사도 의료인이므로 다른 의료인인 의사, 간호사 면허취득과정과 같아야 한다고 판단됨	2	1	2	1	1	1		1	2	3	1	2	3	4	5	4	5	1	3	2	1	1	2	3	1	1	1	1	1	1	1	1	1	1	1	2
200	1972	1	3	1	2		1		1	18	6	1		2	2	2	1	1	1		3	1	2	4	3	1	2	5	4	5	3	1	2	1	1	2	3	1	1	1	1	1	1	1	1	1	1	1	2
201	1956	1	1	1	7		6		1	26	0	1		1	1	2	1	1	1		1	2	3	1	5	2	3	4	1	5	3	2	4	1	2	3	1	2	1	1	1	1	1	1	1	1	1	2	2
202	1978	1	2	2	1		1		1	21	6	1		2	2	2	1	1	1		3	1	2	4	5	3	1	2	4	5	3	1	2	1	1	2	3	1	3	1	1	1	1	1	1	1	1	1
203	1985	1	2	1	7	조산사지만 간호사로 분만실 근무	1		1	7	0	1		2	2	2	1	1	1		3	1	2	1	2	3	4	5	1	4	5	3	2	1	1	2	3	1	1	1	1	1	1	1	1	1	1	1
204	1973	1	4	1	3		4		2	11	0	1		2	2	2	1	1	1	2	3	1	2	2	1	4	3	5	3	4	2	1	5	1	1	2	3	2	1	1	1	1	1	1	1	1	1	1	2
205	1972	1	4	1	3		4		2	3	1	1		2	2	2	1	1	1	2	2	3	99	1	2	3	5	99	1	4	5	3	2	1	1	2	3	2	1	1	1	1	1	1	1	1	1	2	2
206	1982	1	3	1	5		1		2	5	0	1		1	1	1	1	1	1	1	1	2	3	1	2	3	4	5	1	2	3	4	5	1	2	1	3	1	1	1	1	1	1	1	1	1	1	1	1
207	1988	1	2	1	5		1		2			1		1	1	1	1	1	1		2	1	3	1	2	4	5	3	4	5	1	2	3	1	1	2	3	1	1	1	1	1	1	1	1	1	1	1	3
208	1990	1	2	2	5		4		2			1		1	1	2	1	1	1		1	3	2	1	2	3	4	5	1	2	3	4	5	1	1	3	2	1	1	1	1	1	1	1	1	1	1	1	1
209	1989	1	2	1	5		1		2			1		1	1	1	1	1	1	1	3	1	2	4	1	5	3	2	4	1	5	3	2	1	1	2	3	1	1	1	1	1	1	1	1	1	1	1	2
210	1974	1	2	1	5		1		2			1		2	2	2	1	1	1		1	3	2	1	3	2	4	5	1	4	3	5	2	1	1	2	3	1	2	1	1	1	1	1	2	1	1	1	3
211	1983	1	2	1	5		1		2			1		1	1	1	1	1	1		1	2	3	1	2	3	4	5	1	2	3	4	5	1	1	2	3	1	1	1	1	1	1	1	1	1	1	1	1
212	1982	1	3	1	5		1		2			1		1	1	3	1	1	1		2	1	3	3	4	1	5	2	3	4	1	5	2	1	1	2	3	1	1	1	1	1	1	1	2	1	1	1	1
213	1981	1	2	1	5		1		2	19	2	1		1	1	1	1	1	1	1	1	3	2	1	4	3	5	2	4	1	3	5	2	1	1	3	2	1	1	1	1	1	1	1	1	1	1	1	1
214	1983	1	3	1	5		1		2			1		1	1	1	1	1	1	1	1	99	99	1	99	99	99	99	1	99	99	99	99	1	1	99	99	1	1	1	1	1	1	1	1	1	1	1	1
215	1983	2	3	1	5		1		2			1		1	1	1	1	1	1	1	1	99	99	1	99	99	99	99	1	99	99	99	99	1	1	99	99	1	1	1	1	1	1	1	1	1	1	1	1
216	1984	1	3	1	5		1		2			1		2	2	2	2	1	1		3	1	2	3	5	4	1	2	4	5	1	3	2	1	1	3	2	2	1	1	1	1	1	1	2	1	1	2	1
217	1964	2	2	1	5		1		2			1		1	1	1	1	1	1		1	2	3	1	3	4	5	99	1	3	4	5	99	1	1	3	2	1	1	1	1	1	1	1	2	1	1	1	2
218	1985	1	2	1	5		1		2			1		2	2	2	1	1	1		3	2	1	1	99	99	99	99	1	4	2	3	5	1	1	3	2	1	2	1	1	1	1	1	2	1	1	1	1
219	1062	2	4	1	5		1		2	32	0	1		2	1	2	1	1	1		3	1	2	1	5	4	3	2	4	5	3	1	2	1	1	2	3	1	1	1	1	1	1	1	1	1	1	1	3
220	1968	2	2	1	5		1		2			1		2	2	2	1	1	1		3	1	2	1	2	3	4	5	1	4	3	5	2	1	1	2	3	1	1	1	1	1	1	1	1	1	1	1	1
[truncated: 146 more columns]
