# Supplementary material for: Adequacy of the examination-based licensing system and a training-based licensing system for midwifery license according to changes in childbirth medical infrastructure in Korea: a survey-based descriptive study
Source: J Educ Eval Health Prof. 2023 May 22;20:15. doi: 10.3352/jeehp.2023.20.15 (PMC10325871; doi:10.3352/jeehp.2023.20.15)
Supplement: Supplementary file 2 — Supplement 1. Questionnaire items on the examination-based licensing system and a training-based licensing system. [file jeehp-20-15-suppl1.xlsx]

## Sheet: Sheet1
Supplement 1. Questionnaire items
I. General information of participants
No.	Item	Option
1	Year of birth	Year
2	Gender	(1) Female (2) Male
3	Educational level	(1) Diploma (2) Bachelor (3) Master (4) PhD
4	Marital status	(1) Married (2) Single (3) Other
5	Current occupation	(1) Midwife (2) Nurse (3) Nursing professor or lecturer (4) Government employee (5) Obstetrician/gynecologist (6) Pediatrician (7) Other ( )
6	Workplace type	(1) Hospital (2) Midwife (3) Health center (4) University (5) Postpartum center (6) Other ( )
7	Possession of a midwifery license	Yes ( ) No ( )
II. Questionnaires on the licensure examination system vs. licensure after-training system
No.	Item	Option
1	I agree with maintaining the existing national licensure examination system.	Yes ( ) No ( )
2	I agree with implementing a licensure after-training system to cover the examination cost due to decreased applicants.	Yes ( ) No ( )
3	I agree with establishing the Midwifery Education Evaluation Center for the licensure after-training system in Korea.	Yes ( ) No ( )
4	What would happen to the quality of midwifery if midwives were produced only by the licensure after-training system?	(1) There would be no difference. (2) It would be lower. (3) It would be higher.
5	Should the training of midwives as birth support personnel be promoted in Korea?	Yes ( ) No ( )
6	I agree with changing the main body of midwifery education to be conducted by faculty members of midwifery associations and medical staff of training hospitals.	Yes ( ) No ( )
7	I agree with creating a new 2.5-year master's program for professional midwifery while maintaining the current 1-year midwifery program.	Yes ( ) No ( )
